# Supplementary material for: LsNAC46 regulates heat-resistance and growth in lettuce (Lactuca sativa L.)
Source: Front Plant Sci. 2025 Aug 19;16:1560470. doi: 10.3389/fpls.2025.1560470 (PMC12403368; doi:10.3389/fpls.2025.1560470)
Supplement: Supplementary Table 1 — Analysis of cis reactive elements in the LsNAC46 gene promoter of lettuce. [file Table1.xlsx]

## Sheet: Sheet1
Cis acting element	function	number
TATA-box	core promoter element around -30 of transcription start	68
CAAT-box	common cis-acting element in promoter and enhancer regions	30
ARE	cis-acting regulatory element essential for the anaerobic induction	6
G-box	cis-acting regulatory element involved in light responsiveness	6
Box 4	part of a conserved DNA module involved in light responsiveness	4
ABRE	cis-acting element involved in the abscisic acid responsiveness	3
GT1-motif	light responsive element	3
ERE	ethylene responsive factor	2
AT-rich element	binding site of AT-rich DNA binding protein (ATBP-1)	2
LTR	cis-acting element involved in low-temperature responsiveness	2
O2-site	cis-acting regulatory element involved in zein metabolism regulation	2
TCCC-motif	part of a light responsive element	2
GARE-motif	gibberellin-responsive element	2
TCT-motif	part of a light responsive element	2
TCT-motif	part of a light responsive element	2
P-box	gibberellin-responsive element	1
I-box	part of a light responsive element	1
TGACG-motif	cis-acting regulatory element involved in the MeJA-responsiveness	1
CAT-box	cis-acting regulatory element related to meristem expression	1
CGTCA-motif	cis-acting regulatory element involved in the MeJA-responsiveness	1
Sp1	light responsive element	1
ATC-motif	part of a conserved DNA module involved in light responsiveness	1
circadian	cis-acting regulatory element involved in circadian control	1
AT-rich sequence	element for maximal elicitor-mediated activation (2copies)	1
G-Box	cis-acting regulatory element involved in light responsiveness	1
AE-box	part of a module for light response	1
MRE	MYB binding site involved in light responsiveness	1
MBS	MYB binding site involved in drought-inducibility	1
GATA-motif	part of a light responsive element	1
TATC-box	cis-acting element involved in gibberellin-responsiveness	1
CCAAT-box	MYBHv1 binding site	1
cis responsive elements in the promoter of LsNAC46 gene in lettuce
