# Supplementary material for: LsNAC46 regulates heat-resistance and growth in lettuce (Lactuca sativa L.)
Source: Front Plant Sci. 2025 Aug 19;16:1560470. doi: 10.3389/fpls.2025.1560470 (PMC12403368; doi:10.3389/fpls.2025.1560470)
Supplement: Supplementary Table 2 — Sequences of primers used in this manuscript. [file Table2.xlsx]

## Sheet: Sheet1
	deification of insertion detection
	PRI101-F	5’-ACTGACGTAAGGGATGACGC-3’
	PRI101-R	5’-GCTGAACTTGTGGCCGTTTA-3’
	qRT-PCR detection
	ACTIN-F	5’-AGGGCAGTGTTTCCTAGTATTGTTG-3’
	ACTIN-R	5’-CTCTTTTGGATTGTGCCTCATCT-3’
	QRT-NAC46-F	5’-ATGATGATGGATACTTACTCTG-3’
	QRT-NAC46-R	5’-TCAGTAATTCCAGAAACAATC-3’
